# Supplementary material for: Imaging the injured beating heart intravitally and the vasculoprotection afforded by haematopoietic stem cells
Source: Cardiovasc Res. 2019 May 7;115(13):1918–32. doi: 10.1093/cvr/cvz118 (PMC6803816; doi:10.1093/cvr/cvz118)
Supplement: cvz118_Supplementary_Data [file cvz118_supplementary_data.zip]

Archive with 11 entries (10 files):
- cvz118-Suppl_data/
- cvz118-Suppl_data/Supplementary Video 1.mp4
- cvz118-Suppl_data/Supplementary Video 2.mp4
- cvz118-Suppl_data/Supplementary Video 3.mp4
- cvz118-Suppl_data/Supplementary Video 4.mp4
- cvz118-Suppl_data/Supplementary Video 5.mp4
- cvz118-Suppl_data/Supplementary Video 6.mp4
- cvz118-Suppl_data/Supplementary Video 7.mp4
- cvz118-Suppl_data/Supplementary Video 8.mp4
- cvz118-Suppl_data/Thumbs.db
- cvz118-Suppl_data/Supplementary_Data.pdf
